# Supplementary material for: Preparation and Characterization of Amorphous Solid Dispersions for the Solubilization of Fenretinide
Source: Pharmaceuticals (Basel). 2023 Mar 2;16(3):388. doi: 10.3390/ph16030388 (PMC10052200; doi:10.3390/ph16030388)
Supplement: Supplementary file 1 [file pharmaceuticals-16-00388-s001.zip]

Archive with 1 entries (1 files):
- pharmaceuticals-2227806-supplementary.pdf
